# Supplementary material for: Enhanced corticospinal excitability in the tibialis anterior during static stretching of the soleus in young healthy individuals
Source: PLoS One. 2023 Apr 11;18(4):e0284289. doi: 10.1371/journal.pone.0284289 (PMC10089312; doi:10.1371/journal.pone.0284289)
Supplement: S1 File — (XLSX) [file pone.0284289.s001.xlsx]

## Sheet: TMS Comparison
VALUES	Baseline	Stretching	DF	PF	POST	M-max		COUNT	DF	PF
SBJ1	0.0277445	0.206373	0.398955	0.204139	0.148885	4.05212		SBJ1
SBJ2	0.0586548	0.162941	0.141785	0.124647	0.0579994	3.04016		SBJ2	5	9
SBJ3	0.0163196	0.0179115	0.0233358	0.0320157	0.0204339	5.66528		SBJ3	15	11
SBJ4	0.0252337	0.0810432	0.204937	0.046107	0.0285618	3.41827		SBJ4	13	12
SBJ5	0.0264034	0.0228749	0.0450252	0.0598145	0.0150472	4.41467		SBJ5	13	10
SBJ6	0.0603231	0.253324	0.375705	0.22644	0.122654	4.04297		SBJ6	18	4
SBJ7	0.0109653	0.0556009	0.0691605	0.0367385	0.0352346	5.44312		SBJ7	16	13
SBJ8	0.0275825	0.0374519	0.103924	0.0390625	0.0267072	4.11163		SBJ8	13	13
SBJ9	0.0669713	0.0666173	0.0504112	0.127607	0.100133	5.10529		SBJ9	16	7
SBJ10	0.0858198	0.169141	0.2948	0.13588	0.141939	5.52002		SBJ10	16	12
SBJ11	0.102316	0.127427	0.173136	0.0850351	0.0816081	5.62744		SBJ11	15	14
SBJ12	0.176918	0.429803	0.275309	0.253666	0.100435	3.1662		SBJ12	15	14
SBJ13	0.0211455	0.211202	0.070109	0.0268789	0.0297742	6.55548		SBJ13	13	15
SBJ14	0.027456	0.290906	0.0294078	0.0891113	0.0188969	6.31378		SBJ14	11	14
	Baseline	Stretching	DF	PF	Post
Baseline Vs		0.00200645	0.00437722	0.00342008	0.27708
Stretching Vs			0.795609	0.0560469	0.010409
DF Vs				0.0310778	0.00220636
PF Vs Post					0.0065669
	Mmax normalisation							Mmax normalisation as % baseline
VALUES	Baseline	Stretching	DF	PF	Post			DF	Stretching	PF	Post
SBJ1	0.00684689	0.0509297	0.0984556	0.0503783	0.0367424		SBJ1	13.3796	6.43837	6.35783
SBJ2	0.0192933	0.0535961	0.0466372	0.0410002	0.0190777		SBJ2	1.41727	1.77796	1.1251	-0.0111734
SBJ3	0.00288064	0.00316162	0.00411908	0.00565121	0.00360687		SBJ3	0.42992	0.0975409	0.961791	0.252107
SBJ4	0.00738199	0.0237088	0.0599534	0.0134884	0.00835561		SBJ4	7.12158	2.21171	0.8272	0.131891
SBJ5	0.00598082	0.00518157	0.010199	0.013549	0.00340845		SBJ5	0.705282	-0.133636	1.26541	-0.430104
SBJ6	0.0149205	0.0626578	0.0929281	0.0560085	0.0303376		SBJ6	5.22822	3.19945	2.75379	1.03328
SBJ7	0.00201452	0.0102149	0.012706	0.00674953	0.00647324		SBJ7	5.30722	4.07063	2.35044
SBJ8	0.00670841	0.00910875	0.0252756	0.00950048	0.00649553		SBJ8	2.76775	0.357812	0.416206	-0.0317326
SBJ9	0.013118	0.0130487	0.00987432	0.0249951	0.0196137		SBJ9	-0.247271	-0.00528566	0.905399	0.495169
SBJ10	0.015547	0.0306414	0.0534056	0.0246158	0.0257135		SBJ10	2.4351	0.970886	0.583312	0.653922
SBJ11	0.0181816	0.0226438	0.0307664	0.0151108	0.0145018		SBJ11	0.692172	0.245422	-0.168898	-0.202392
SBJ12	0.055877	0.135747	0.0869526	0.080117	0.0317211		SBJ12	0.556142	1.4294	0.43381	-0.432305
SBJ13	0.00322562	0.0322177	0.0106947	0.00410022	0.00454188		SBJ13	2.31556	8.98807	0.271144	0.408064
SBJ14	0.00434858	0.0460748	0.00465772	0.0141138	0.00299296		SBJ14	0.071091	9.59537	2.24561	-0.311737
AV	0.0125946	0.0356381	0.0390447	0.0256699	0.0152559		AV	3.01283	2.80312	1.45201	0.129583
SD	0.0137688	0.0346496	0.0342728	0.0227998	0.0119179		SD	3.72774	3.30925	1.64448	0.457026
	Baseline	Stretching	DF	PF
Baseline Vs		0.00331729	0.00514788	0.00484777	0.413557
Stretching Vs			0.650518	0.0570264	0.0185874
DF Vs				0.0257731	0.00313942
PF Vs post					0.0139064
	Baseline	DF	Stretching	PF	Post
AV	0.0125946	0.0390447	0.0356381	0.0256699	0.0152559
SD	0.0137688	0.0342728	0.0346496	0.0227998	0.0119179
Tests of Normality
	Kolmogorov-Smirnova			Shapiro-Wilk
	Statistic	df	Sig.	Statistic	df	Sig.
baseline	0.241873	14	0.0257975	0.682403	14	0.0002443
Stretching	0.182174	14	0.2	0.802617	14	0.00537787
DF	0.207476	14	0.104511	0.860696	14	0.0311282
PF	0.24979	14	0.0179825	0.838645	14	0.0156295
Post	0.2187	14	0.0681581	0.875081	14	0.0494833
	Test Statisticsa
	N	14
	Chi-square	28.1143
	df	4
	Asymp. Sig.	1.18251e-05
Test Statisticsb
	Stretching - baseline	DF - baseline	PF - baseline	Post - baseline
Z	-3.04466	-3.10744	-3.04466	-0.973035
Asymp. Sig. (2-tailed)	0.00232944	0.00188718	0.00232944	0.330536
Test Statisticsc
	DF - Stretching	PF - Stretching	Post - Stretching
Z	-0.659153	-1.91468	-2.85633
Asymp. Sig. (2-tailed)	0.509797	0.055533	0.0042857
Test Statisticsb
	PF - DF	Post - DF	Post - PF
Z	-2.16579	-2.91911	-2.91911
Asymp. Sig. (2-tailed)	0.0303273	0.00351036	0.00351036

## Sheet: During stretching
	SBJ1	SBJ2	SBJ3	SBJ4	SBJ5	SBJ6	SBJ7	SBJ8	SBJ9	SBJ10	SBJ11	SBJ12	SBJ13	SBJ14
Baseline	0.0277445	0.0586548	0.0163196	0.0252337	0.0264034	0.0603231	0.0109653	0.0275825	0.0669713	0.0858198	0.102316	0.176918	0.0211455	0.027456
3	0.23359	0.154487	0.0145806	0.0177341	0.0177341		0.0708313	0.0343492	0.0770569	0.178284	0.102356	0.555344	0.417514	0.327216
6	0.202859	0.169508	0.0132446	0.0210571	0.0210571	0.268903	0.0574341	0.0356038	0.0509644	0.174006	0.133023	0.397736	0.25174	0.307541
9	0.212664	0.192795	0.0209554	0.0289917	0.0289917	0.240479	0.042394	0.0386895	0.0801392	0.183228	0.126129	0.518066	0.206482	0.31336
18	0.218018	0.150566	0.019722	0.0238037	0.0238037	0.249367	0.0833566	0.038893	0.0636902	0.182292	0.158997	0.385986	0.110962	0.310852
21	0.193133	0.160183	0.0183487	0.0224474	0.0224474	0.244649	0.0490723	0.0391642	0.0595093	0.182631	0.12384	0.297363	0.149139	0.266907
25	0.186195	0.153137	0.0218201	0.0289307	0.0289307		0.0379562	0.0380113	0.0602722	0.110745	0.12712	0.449432	0.152008	0.217621
	0.0160317
	0.00404691
	0.00372017
	0.00266438
	0.00320871
	0.0130586
% baseline	SBJ1	SBJ2	SBJ3	SBJ4	SBJ5	SBJ6	SBJ7	SBJ8	SBJ9	SBJ10	SBJ11	SBJ12	SBJ13	SBJ14
3	0.881226	0.620325	-0.119269	-0.42289	-0.488846		0.845192	0.196998	0.130885	0.518634	0.00038989	0.681426	0.949354	0.916092	0.36227
6	0.863233	0.653971	-0.23217	-0.198344	-0.253892	0.77567	0.809081	0.225294	-0.314082	0.506799	0.230838	0.555187	0.916003	0.910724	0.389165
9	0.869538	0.695766	0.221221	0.129624	0.0892788	0.749154	0.741348	0.28708	0.164312	0.531622	0.188799	0.658504	0.897592	0.912382	0.50973
18	0.872742	0.610438	0.172515	-0.0600733	-0.109212	0.758095	0.868453	0.29081	-0.0515171	0.529217	0.356489	0.541648	0.809435	0.911675	0.464337
21	0.856345	0.633827	0.110583	-0.124126	-0.176234	0.75343	0.776548	0.295722	-0.125393	0.530091	0.173807	0.405045	0.858217	0.897133	0.418928
25	0.850993	0.616979	0.252081	0.127788	0.0873574		0.711107	0.274361	-0.111147	0.225068	0.19512	0.606353	0.860892	0.873836	0.428522
