# Supplementary material for: Enhanced corticospinal excitability in the tibialis anterior during static stretching of the soleus in young healthy individuals
Source: PLoS One. 2023 Apr 11;18(4):e0284289. doi: 10.1371/journal.pone.0284289 (PMC10089312; doi:10.1371/journal.pone.0284289)
Supplement: S2 File — (XLSX) [file pone.0284289.s002.xlsx]

## Sheet: SOL
	DF	FP	Three	Six	Nine	Eighteen	Twentyone	Twentyfive		Baseline		Post
SBJ1	0.00217789	0.00105209	0.000637054	0.000972748	0.00114465	0.000552495	0.0006772	0.000760275		0.000106717		0.000827535
SBJ2	0.000462729	0.000640116	0.000839742	0.000941712	0.00104928	0.000879735	0.000889908	0.000850762		0.000347651	0.000357395	0.00030737
SBJ3	0.000133817	0.000174205	8.10034e-05	7.17728e-05	0.000116419	9.72041e-05	8.43472e-05	0.000100242		9.10818e-05	7.87311e-05	7.86528e-05
SBJ4	0.00108785	0.00025695	0.000700774	0.000344679	0.000393055	0.000571018	0.000338519	0.000223584		0.000131113	0.000493189	0.000143263
SBJ5	0.000253009	0.000262225	9.93517e-05	9.83344e-05	0.000178584	0.000153718	0.000124708	0.000142627		0.000215408	0.000108507	8.33679e-05
SBJ6	0.000398848	0.000128569	0.000260247	0.000180683	0.000232273	0.000405206	0.000296275	0.000200484		8.79924e-05	0.000206217	0.000158495
SBJ7	0.000580399	0.000245648	0.000163326	0.000195652	0.000213906	0.000218879	0.000201331	0.000227186		0.000138426	0.000212552	0.000146155
SBJ8	0.000266666						0.000306306			0.000386824	0.000444022	0.000456746
SBJ9	0.00163676									0.000497115	0.000992981	0.000933257
SBJ10	0.000937709	0.000461013	0.000568644	0.000681748	0.000690978	0.000923628	0.000646591	0.000694614		0.00054828	0.000402757	0.000433679
SBJ11	0.00151153	0.00113085								0.000980489	0.000330161	0.000498653
SBJ12	0.000324673	0.000149327								0.000122873		0.000162276
SBJ13	0.000174289	0.000466241								0.000161663		9.14114e-05
	0.0159054	0.0507029	0.0689129	0.0947961	0.0631953	0.0123944	0.0737726	0.0679829		0.631223
	Count retained MEPs
	DF	FP	Three	Six	Nine	Eighteen	Twentyone	Twentyfive		Baseline		Post
SBJ1	14	11	4	4	7	8	7	7		18		20
SBJ2	14	9	10	9	9	9	9	10		19	20	34
SBJ3	14	12	9	9	9	6	8	8		18	16	23
SBJ4	14	9	9	10	6	10	9	8		18	19	34
SBJ5	13	9	10	9	9	9	9	8		19	19	29
SBJ6	12	6	6	7	10	3	4	4		10	19	31
SBJ7	15	9	9	10	6	10	8	6		17	19	34
SBJ8	14	0	0	2	1	0	3	1		19	19	35
SBJ9	10	3	1	0	2	2	1	0		19	19	35
SBJ10	12	12	10	9	9	9	8	10		18	18	34
SBJ11	13	10	0	0	1	0	2	0		19	19	34
SBJ12	10	13	0	0	0	1	0	0		19	0	35
SBJ13	10	7	0	0	0	0	0	0		17	0	12
		Correlations					Test Statisticsc																	Test Statisticsa
				MEPs	Time			Twentyfive - Three	Twentyfive - Six	Twentyfive - Nine	Twentyfive - Eigtheen	Twentyfive - Twentyone	Twentyone - Three	Twentyone - Six	Twentyone - Nine	Twentyone - Eigtheen	Eigtheen - Three	Eigtheen - Six	Eigtheen - Nine	Nine - Three	Nine - Six	Six - Three		N	8
		MEPs	Pearson Correlation	1	-0.3173		Z	-0.840168	-0.420084	-2.10042	-1.26025	-0.140028	-1.40028	-0.420084	-1.68034	-1.54031	-0.980196	-0.840168	-0.140028	-1.40028	-2.5205	-0.420084		Chi-square	11.0714
			Sig. (2-tailed)		0.540023		Asymp. Sig. (2-tailed)	0.400814	0.674424	0.0356919	0.207578	0.888638	0.161429	0.674424	0.0928919	0.123485	0.326989	0.400814	0.888638	0.161429	0.0117187	0.674424		df	5
			N	6	6																			Asymp. Sig.	0.049982
		Test Statisticsa			Test Statisticsb
		N	8			Baseline - Three	Baseline - Six	Baseline - Nine	Baseline - Eigtheen	Baseline - Twentyone	Baseline - Twentyfive
		Chi-square	16.3929		Z	-1.82036	-1.82036	-2.24045	-2.24045	-1.71781	-2.24045
		df	6		Asymp. Sig. (2-tailed)	0.0687036	0.0687036	0.0250618	0.0250618	0.085831	0.0250618
		Asymp. Sig.	0.0117937		ES			-0.560112	-0.560112		-0.560112

## Sheet: SOL 2
	Baseline		DF	PF	SS	Post		Tests of Normality
SBJ1	0.000106717		0.00217789	0.00105209	0.000782001	0.000827535			Kolmogorov-Smirnova			Shapiro-Wilk
SBJ2	0.000347651		0.000462729	0.000640116	0.000906263	0.00030737			Statistic	df	Sig.	Statistic	df	Sig.
SBJ3	9.10818e-05		0.000133817	0.000174205	9.14835e-05	7.86528e-05		Baseline	0.270556	9	0.0563797	0.744718	9	0.00470815
SBJ4	0.000131113		0.00108785	0.00025695	0.000435723	0.000143263		DF	0.205988	9	0.2	0.903292	9	0.271701
SBJ5	0.000215408		0.000253009	0.000262225	0.000132086	8.33679e-05		PF	0.276185	9	0.0463287	0.824955	9	0.0391893
SBJ6	8.79924e-05		0.000398848	0.000128569	0.000245637	0.000158495		SS	0.206109	9	0.2	0.912886	9	0.336601
SBJ7	0.000138426		0.000580399	0.000245648	0.000201478	0.000146155		Post	0.266444	9	0.0648611	0.841155	9	0.0594875
SBJ8	0.000386824		0.000266666		0.000261579	0.000456746
SBJ9	0.000497115		0.00163676		0.00090705	0.000933257
SBJ10	0.00054828		0.000937709	0.000461013	0.0006995	0.000433679		FRIDMAN TEST
SBJ11	0.000980489		0.00151153	0.00113085	0.00111615	0.000498653		Test Statisticsa
SBJ12	0.000122873		0.000324673	0.000149327		0.000162276		N	9
SBJ13	0.000161663		0.000174289	0.000466241		9.14114e-05		Chi-square	22.4889		There was a statistically significant difference , χ2(4) = 22.489, p = 0.00016.
								df	4
								Asymp. Sig.	0.000160154
								Wilcoxon Singned Ranks Test
								Test Statisticsc
	Bonferroni adjustment			0.005					DF - Baseline	PF - Baseline	SS - Baseline	Post - Baseline
								Z	-2.83037	-2.4895	-2.31168	-0.0349428
	Baseline	DF	PF	SS	Post			Asymp. Sig. (2-tailed)	0.00464943	0.0127922	0.0207952	0.972125
Baseline		0.00464943	0.0127922	0.0207952	0.972125			ES	-0.555081	-0.530764	-0.492852
DF			0.0753682	0.0262312	0.00577159			Test Statisticsb
PF				0.767097	0.00992549				PF - DF	SS - DF	Post - DF
SS					0.0618838			Z	-1.77822	-2.22277	-2.76048
								Asymp. Sig. (2-tailed)	0.0753682	0.0262312	0.00577159
								ES			-0.541375
Holm–Bonferroni		DF - Baseline	0.00464943	0.005		1		Test Statisticsc
		Post - DF	0.00577159	0.00555556		2			SS - PF	Post - PF	Post - SS
		Post - PF	0.00992549	0.00625		3		Z	-0.296174	-2.57841	-1.86713
		PF - Baseline	0.0127922	0.00714286		4		Asymp. Sig. (2-tailed)	0.767097	0.00992549	0.0618838
		SS - Baseline	0.0207952	0.00833333		5
		SS - DF	0.0262312	0.01		6
		Post - SS	0.0618838	0.0125		7
		PF - DF	0.0753682	0.0166667		8
		SS - PF	0.767097	0.025		9
		Post - Baseline	0.972125	0.05		10

## Sheet: TA
	DF	FP	Three	Six	Nine	Eighteen	Twentyone	Twentyfive		Baseline		Post
SBJ1	0.00106642	0.00053212	0.000331737			0.000319304	0.000744968	0.000590007		0.000101301		0.000185721
SBJ2	0.000560216	0.000171238	0.000603909	0.000393846	0.000767178	0.000885179	0.000654602	0.000531985		0.000185961	0.000262413	0.000162555
SBJ3	0.000168751	9.31177e-05	0.000134503	0.000141097	0.0001524	0.000143051	0.000133514	0.00020006		0.000142505	0.000137229	9.28243e-05
SBJ4	0.00129087	0.000130717	0.00088289	0.000339084	0.000247814	0.000440809	0.000252618	0.000136905		0.000122868	0.00018951	9.65498e-05
SBJ5	0.000259929	0.00010879	8.54068e-05	7.16921e-05	8.96151e-05	0.000100218	0.000104363	9.26124e-05		0.000145524	9.89937e-05	8.40293e-05
SBJ6	0.000264712	8.30756e-05	0.00015937	0.000116796	0.000116607	9.05355e-05	0.000150704	0.000126591		8.80315e-05	9.27495e-05	0.000122335
SBJ7	0.000329477	0.000121157	0.000115665	0.000144789	0.000161253	0.000151401	0.000139236	0.000155414		9.36471e-05	0.000146484	0.000110679
SBJ8	0.000285874	9.69216e-05	0.000178961	0.000219345	0.000322318	0.000249439	0.000366635	0.000299666		0.000230666	0.0001853	0.0001693
SBJ9	0.00142314	0.000806558	0.000587124	0.000603061	0.000754123	0.000961473	0.00082122	0.000423102		0.000238395	0.0010939	0.000985322
SBJ10	0.000943986	0.000546186	0.000646973	0.000663249	0.000732799	0.000897556	0.000761432	0.000583564		0.000605159	0.000487924	0.000570437
SBJ11	0.000161307	0.000177249	0.000340968	0.000220235	0.000318928	0.000198364	0.000194973	0.000259965		0.000124142	6.52737e-05	8.3578e-05
SBJ12	0.000245942	0.000100492	0.000178189	0.000150469	0.000193655	0.000214132	0.000164456	0.000175194		9.61403e-05		0.000115134
SBJ13	0.000123524	7.27618e-05	5.46773e-05	5.67966e-05	6.1459e-05	5.34058e-05	6.31544e-05	6.13177e-05
	0.00910636	0.298778	0.0303042	0.0390226	0.0241908	0.0198944	0.0157946	0.0257039		0.452112
	Count retained MEPs
	DF	FP	Three	Six	Nine	Eighteen	Twentyone	Twentyfive		Baseline		Post
SBJ1	15	14	3	2	2	6	5	3		4		35
SBJ2	14	13	10	10	10	10	10	9		19	18	33
SBJ3	15	13	6	9	9	8	8	10		19	17	28
SBJ4	13	10	4	9	6	6	9	8		17	18	19
SBJ5	16	12	8	7	7	9	9	8		18	18	32
SBJ6	15	12	7	9	9	10	9	9		13	17	32
SBJ7	15	13	9	10	9	10	8	9		17	20	32
SBJ8	13	6	9	8	9	8	4	4		19	17	35
SBJ9	10	11	10	10	10	10	8	9		18	19	36
SBJ10	14	13	10	10	9	10	9	10		16	19	35
SBJ11	14	11	9	10	9	9	8	9		18	10	27
SBJ12	16	11	10	8	9	10	10	9		17	0	33
SBJ13	7	12	4	4	4	4	4	6		0	0	0
		Pearson Correlations						Test Statisticsa
				MEPs	Time			N	12
		MEPs	Pearson Correlation	1	0.14618			Chi-square	7.71429
			Sig. (2-tailed)		0.782292			df	5
			N	6	6			Asymp. Sig.	0.172701
		Test Statisticsa			Test Statisticsb
		N	12			Baseline - Three	Baseline - Six	Baseline - Nine	Baseline - Eigtheen	Baseline - Twentyone	Baseline - Twentyfive
		Chi-square	19.0357		Z	-2.41106	-2.1965	-2.82407	-2.90025	-2.97014	-2.76048
		df	6		Asymp. Sig. (2-tailed)	0.0159064	0.0280561	0.00474177	0.0037286	0.00297664	0.00577159
		Asymp. Sig.	0.00410374		ES	-0.472847	-0.430769	-0.553846	-0.568787	-0.582492	-0.541375
				Holm–Bonferroni		0.00297664	0.00833333		1
						0.0037286	0.01		2
						0.00474177	0.0125		3
						0.00577159	0.0166667		4
						0.0159064	0.025		5
						0.0280561	0.05		6

## Sheet: TA 2
	Baseline		DF	PF	SS	Post		Tests of Normality
SBJ1	0.000101301		0.00106642	0.00053212	0.000519929	0.000185721			Kolmogorov-Smirnova			Shapiro-Wilk
SBJ2	0.000185961		0.000560216	0.000171238	0.000641271	0.000162555			Statistic	df	Sig.	Statistic	df	Sig.
SBJ3	0.000142505		0.000168751	9.31177e-05	0.000153232	9.28243e-05		Baseline	0.265173	12	0.019551	0.638372	12	0.0002285
SBJ4	0.000122868		0.00129087	0.000130717	0.00033533	9.65498e-05		DF	0.290254	12	0.00615956	0.811797	12	0.0127992
SBJ5	0.000145524		0.000259929	0.00010879	9.15527e-05	8.40293e-05		PF	0.36447	12	9.40896e-05	0.697989	12	0.000805939
SBJ6	8.80315e-05		0.000264712	8.30756e-05	0.000124853	0.000122335		SS	0.220774	12	0.109976	0.850622	12	0.0373679
SBJ7	9.36471e-05		0.000329477	0.000121157	0.000144851	0.000110679		Post	0.400171	12	8.3817e-06	0.590596	12	8.96445e-05
SBJ8	0.000230666		0.000285874	9.69216e-05	0.000260166	0.0001693
SBJ9	0.000238395		0.00142314	0.000806558	0.000691851	0.000985322
SBJ10	0.000605159		0.000943986	0.000546186	0.000713129	0.000570437		FRIDMAN TEST							Assuming value of 0.000049 for MEPs absence in Tania baseline and post
SBJ11	0.000124142		0.000161307	0.000177249	0.00025604	8.3578e-05		Test Statisticsa
SBJ12	9.61403e-05		0.000245942	0.000100492	0.000180199	0.000115134		N	12						Test Statisticsa
SBJ13			0.000123524	7.27618e-05	5.86876e-05			Chi-square	28		There was a statistically significant difference , χ2(4) = 28.000, p = 0.00001.				N	13
								df	4						Chi-square	30.5328
								Asymp. Sig.	1.24729e-05						df	4
															Asymp. Sig.	3.81219e-06
								Wilcoxon Singned Ranks Test
								Test Statisticsc							Test Statisticsc
	Bonferroni adjustment			0.005					DF - Baseline	PF - Baseline	SS - Baseline	Post - Baseline				DF - Baseline	PF - Baseline	SS - Baseline	Post - Baseline
								Z	-3.05941	-0.0784465	-2.66718	-0.627572			Z	-3.1798	-0.2446	-2.76048	-0.627572
	Baseline	DF	PF	SS	Post			Asymp. Sig. (2-tailed)	0.00221772	0.937473	0.00764908	0.530285			Asymp. Sig. (2-tailed)	0.00147378	0.806766	0.00577159	0.530285
Baseline		0.00221772	0.937473	0.00764908	0.530285			ES	-0.6		-0.523077					-0.62361		-0.541375
DF			0.00187143	0.0159064	0.00221772			Test Statisticsb							Test Statisticsb
PF				0.0330469	0.875329				PF - DF	SS - DF	Post - DF					PF - DF	SS - DF	Post - DF
SS					0.0229091			Z	-3.10991	-2.41106	-3.05941				Z	-3.10991	-2.41106	-3.1798
								Asymp. Sig. (2-tailed)	0.00187143	0.0159064	0.00221772				Asymp. Sig. (2-tailed)	0.00187143	0.0159064	0.00147378
								ES	-0.609904		-0.6				ES	-0.609904		-0.62361
Holm–Bonferroni		PF - DF	0.00187143	0.005		1		Test Statisticsc							Test Statisticsc
		DF - Baseline	0.00221772	0.00555556		2			SS - PF	Post - PF	Post - SS					SS - PF	Post - PF	Post - SS
		Post - DF	0.00221772	0.00625		3		Z	-2.13151	-0.156893	-2.27495				Z	-2.13151	-0.314485	-2.41106
		SS - Baseline	0.00764908	0.00714286	0.00577159	4		Asymp. Sig. (2-tailed)	0.0330469	0.875329	0.0229091				Asymp. Sig. (2-tailed)	0.0330469	0.753152	0.0159064
		SS - DF	0.0159064	0.00833333		5
		Post - SS	0.0229091	0.01		6
		SS - PF	0.0330469	0.0125		7
		Post - Baseline	0.530285	0.0166667		8							A	B	C
		Post - PF	0.875329	0.025		9							DF - Baseline	-3.1798	0.00147378	0.005
		PF - Baseline	0.937473	0.05		10							Post - DF	-3.1798	0.00147378	0.00555556
													PF - DF	-3.10991	0.00187143	0.00625
													SS - Baseline	-2.76048	0.00577159	0.00714286
													SS - DF	-2.41106	0.0159064	0.00833333
													Post - SS	-2.41106	0.0159064	0.01
													SS - PF	-2.13151	0.0330469	0.0125
													Post - Baseline	-0.627572	0.530285	0.0166667
													Post - PF	-0.314485	0.753152	0.025
													PF - Baseline	-0.2446	0.806766	0.05
